# Supplementary material for: Irrigation of Young Olives Grown on Reclaimed Karst Soil Increases Fruit Size, Weight and Oil Yield and Balances the Sensory Oil Profile
Source: Foods. 2022 Sep 19;11(18):2923. doi: 10.3390/foods11182923 (PMC9498773; doi:10.3390/foods11182923)
Supplement: Supplementary file 1 [file foods-11-02923-s001.zip]

Archive with 1 entries (1 files):
- foods-1894981-supplementary.pdf
